# Supplementary material for: A TetR-family transcription factor regulates fatty acid metabolism in the archaeal model organism Sulfolobus acidocaldarius
Source: Nat Commun. 2019 Apr 4;10:1542. doi: 10.1038/s41467-019-09479-1 (PMC6449355; doi:10.1038/s41467-019-09479-1)
Supplement: Supplementary file 4 — Supplementary Data 1 [file 41467_2019_9479_MOESM4_ESM.xlsx]

## Sheet: Blad1
Supplementary Data 1.
Overview of FadRSa-DNA interactions identified in the cocrystal structure for one of the DNA duplexes (XY).
Interactions are defined based on following distances: 2.5-3.5 Å for hydrogen bonds and 2.5-3.9 Å for hydrophobic interactions.
FadRSa chain	FadRSa residue	FadRSa atom/group	DNA chain	DNA residue	DNA atom/group	Distance (Å)	Interaction type
A	Lys7	N backbone	X	C4	PO4 (backbone)	2.9	Hydrogen bond
	Thr8	N backbone	X	C4	PO4 (backbone)	2.7	Hydrogen bond
		OH side chain	X	C4	PO4 (backbone)	2.7	Hydrogen bond
	Lys10	NH2 side chain	Y	G21	PO4 (backbone)	3.1	Hydrogen bond
	Ser14	OH side chain	X	T5	PO4 (backbone)	3.0	Hydrogen bond
	Ile36	N backbone	Y	A12	PO4 (backbone)	2.8	Hydrogen bond
	Ala46	N backbone	X	T6	PO4 (backbone)	2.9	Hydrogen bond
		CH3 side chain	X	T6	C3’ (backbone)	3.8	Hydrophobic
	Tyr47	OH side chain	Y	A13	N7 (base)	2.8	Hydrogen bond
		Ce side chain	Y	A13	C5 (base)	3.8	Hydrophobic
	Leu49	Ca backbone	X	T6	CH3 (base)	3.7	Hydrophobic
	Tyr51	OH side chain	Y	A13	PO4 (backbone)	2.7	Hydrogen bond
		Cg side chain	Y	T14	CH3 (base)	3.4	Hydrophobic
		Cz side chain	Y	A13	C8 (base)	3.8	Hydrophobic
	Phe52	Ce side chain	X	C4	C5’ (backbone)	3.6	Hydrophobic
		Cd side chain	X	T5	CH3 (base)	3.5	Hydrophobic
	Tyr53	OH side chain	X	T5	PO4 (backbone)	2.6	Hydrogen bond
	Lys57	N backbone	Y	A13	PO4 (backbone)	3.5	Hydrogen bond
B	Ser14	OH side chain	Y	T2	PO4 (backbone)	2.7	Hydrogen bond
	Thr34	OH backbone	X	A15	PO4 (backbone)	3.2	Hydrogen bond
	Ile36	N backbone	X	A15	PO4 (backbone)	3.0	Hydrogen bond
	Ala46	N backbone	Y	C3	PO4 (backbone)	2.9	Hydrogen bond
		CH3 side chain	Y	C3	C3’ (backbone)	3.8	Hydrophobic
	Tyr47	OH side chain	X	G16	N7 (base)	2.8	Hydrogen bond
		Cz side chain	X	G16	C5 (base)	3.9	Hydrophobic
	Gly48	N backbone	Y	G4	N7 (base)	3.2	Hydrogen bond
	Leu49	CH3 side chain	Y	T2	C6 (base)	3.7	Hydrophobic
	Tyr51	OH side chain	X	G16	PO4 (backbone)	3.0	Hydrogen bond
		Cd side chain	X	T17	CH3 (base)	3.5	Hydrophobic
	Phe52	Cz side chain	Y	G1	C5’ (backbone)	3.7	Hydrophobic
		Ce side chain	Y	G1	C3’ (backbone)	3.8	Hydrophobic
		Cd side chain	Y	T2	CH3 (base)	3.7	Hydrophobic
	Tyr53	OH side chain	Y	T2	PO4 (backbone)	2.7	Hydrogen bond
	Ser56	OH side chain	X	G16	PO4 (backbone)	3.4	Hydrogen bond
	Lys57	N backbone	X	G16	PO4 (backbone)	2.8	Hydrogen bond
		NH2 side chain	X	A15	PO4 (backbone)	3.1	Hydrogen bond
E	Ala5	OH backbone	X	T11	PO4 (backbone)	3.3	Hydrogen bond
	Lys7	N backbone	X	T11	PO4 (backbone)	3.5	Hydrogen bond
	Thr8	N backbone	X	T11	PO4 (backbone)	2.8	Hydrogen bond
		OH side chain	X	T11	PO4 (backbone)	2.7	Hydrogen bond
	Ser14	OH side chain	X	T12	PO4 (backbone)	2.8	Hydrogen bond
	Ile36	N backbone	Y	A5	PO4 (backbone)	3.1	Hydrogen bond
		CH3 side chain	Y	A5	C2’ (backbone)	3.9	Hydrophobic
	Ala46	N backbone	X	T13	PO4 (backbone)	3.2	Hydrogen bond
		CH3 side chain	X	T13	CH3 (base)	3.7	Hydrophobic
	Tyr47	OH side chain	Y	C6	NH2 (base)	3.1	Hydrogen bond
		Ce side chain	Y	C6	C5 (base)	3.6	Hydrophobic
	Gly48	N backbone	X	G14	N7 (base)	3.3	Hydrogen bond
	Leu49	Ca backbone	X	T13	CH3 (base)	3.8	Hydrophobic
	Tyr51	OH side chain	Y	C6	PO4 (backbone)	2.7	Hydrogen bond
		Ce side chain	Y	C6	C2 (backbone)	3.7	Hydrophobic
		Cd side chain	Y	T7	CH3 (base)	3.4	Hydrophobic
	Phe52	Ce side chain	X	T11	CH3 (base)	3.6	Hydrophobic
		Cz side chain	X	T11	C6 (base)	3.9	Hydrophobic
		Cd side chain	X	T12	CH3 (base)	3.4	Hydrophobic
	Tyr53	OH side chain	X	T12	PO4 (backbone)	2.7	Hydrogen bond
	Lys57	N backbone	Y	C6	PO4 (backbone)	2.8	Hydrogen bond
		NH2 side chain	Y	A5	PO4 (backbone)	2.8	Hydrogen bond
