# Supplementary material for: A TetR-family transcription factor regulates fatty acid metabolism in the archaeal model organism Sulfolobus acidocaldarius
Source: Nat Commun. 2019 Apr 4;10:1542. doi: 10.1038/s41467-019-09479-1 (PMC6449355; doi:10.1038/s41467-019-09479-1)
Supplement: Supplementary file 5 — Supplementary Data 2 [file 41467_2019_9479_MOESM5_ESM.xlsx]

## Sheet: Significantly diff. expr.
Supplementary Data 2. Summary of RNA-seq data. Expression profiles of significantly differentially expressed
genes in S. acidocaldarius MW001 DfadRSa versus S. acidocaldarius MW001. RNA-seq data were analyzed by
DESeq2 analysis. a baseMean = the base mean over all replicates; b log2FC = log2 of the fold change of expression in
in DfadRSa versus WT; c lfcSE = standard error; d stat = Wald statistic; e pvalue = Wald test p-value;
f padj = Benjamini-Hochberg adjusted p-value (equals the false discovery rate).
Gene	Annotation	baseMean a	log2FC b	lfcSE c	stat d	pvalue e	padj f
Saci_1109	3-hydroxybutyryl-CoA dehydrogenase	2721.60	0.7301	0.1053	6937	4.00E-12	9.23E-09
Saci_1104	3-ketoacyl-ACP reductase	506102	0.6718	0.1115	6026	1.68E-09	1.94E-06
Saci_1114	Acetyl-CoA acetyltransferase	1192.76	0.6248	0.1086	5755	8.64E-09	6.65E-06
Saci_1113	Acyl-CoA dehydrogenase	409905	0.6184	0.1126	5491	4.00E-08	2.31E-05
Saci_1112	Ribonucleotide-diphosphate reductase subunit beta	428173	0.5793	0.1126	5145	2.68E-07	1.24E-04
Saci_1106	Hypothetical protein	140925	0.5419	0.1088	4979	6.38E-07	2.24E-04
Saci_1115	Putative alcohol dehydrogenase	305845	0.5593	0.1126	4967	6.80E-07	2.24E-04
Saci_1116	Acetyl esterase	362958	0.5143	0.1125	4571	4.86E-06	1.40E-03
Saci_1121	Acetyl-CoA acetyltransferase	1263.89	0.4423	0.1080	4096	4.20E-05	0.01077
Saci_1117	Glycerol kinase	318850	0.4532	0.1126	4025	5.69E-05	0.01304
Saci_1108	Acyl-CoA dehydrogenase	750604	0.3904	0.0975	4004	6.22E-05	0.01304
Saci_1110	Hypothetical protein	224264	0.4356	0.1123	3879	0.00011	0.02019
Saci_1103	Hydroxylase	908922	0.3962	0.1090	3636	0.00028	0.04914

## Sheet: Saci_1103-Saci_1126
Expression profiles of genes from the Saci_1103-Saci_1126 gene cluster that were not comprised in the list of
significantly differentially expressed genes.
Gene	Annotation	baseMean a	log2FC b	lfcSE c	stat d	pvalue e	padj f
Saci_1120	Hypothetical protein	484436	0.3796	0.1121	3385	0.00071	0.1025
Saci_1118	Glycerol-3-phosphate dehydrogenase	205336	0.3670	0.1120	3277	0.00104	0.1423
Saci_1105	Esterase/lipase	476707	0.2751	0.0874	3148	0.00164	0.2105
Saci_1122	Acyl-CoA synthetase	1496.53	0.3738	0.1078	3468	0.00052	0.0865
Saci_1111	Medium-chain-fatty-acid-CoA ligase	119326	0.3345	0.1076	3108	0.00188	0.2285
Saci_1123	Acyl-CoA dehydrogenase	1284.20	0.3285	0.1073	3062	0.00220	0.2539
Saci_1125	Peroxiredoxin	1823.52	0.2058	0.1057	1946	0.0516	0.9994
Saci_1119	Hypothetical protein	778939	0.1911	0.1011	1890	0.0588	0.9994
Saci_1126	Medium-chain-fatty-acid-CoA ligase	288022	0.0375	0.0771	0.486	0.627	0.9994
Saci_1124	Hypothetical protein	671910	-0.00299	0.0433	-0.069	0.945	0.9994

## Sheet: Top 25 downregulated
Top 25 downregulated genes of which none were comprised in the list of significantly differentially expressed genes.
Gene	Annotation	baseMean a	log2FC b	lfcSE c	stat d	pvalue e	padj f
Saci_2201	Sulfite reductase	149754	-0.3703	0.1093	-3389	0.00070	0.1025
Saci_2202	Phosphoadenosine phosphosulfate reductase	780344	-0.2728	0.0993	-2747	0.00601	0.6609
Saci_1858	CbsA, cytochrome b558-566 subunit A	277312	-0.2474	0.1125	-2199	0.0279	0.9994
Saci_1223	Lrs14-like transcriptional regulator	1665.54	-0.2365	0.1102	-2147	0.0318	0.9994
Saci_2203	Sulfate adenylyltransferase	819629	-0.2238	0.0962	-2327	0.0200	0.9994
Saci_2197	Predicted redox protein, regulator of disulfide bond formation	436689	-0.2085	0.1118	-1865	0.0622	0.9994
Saci_2250	Pyruvate/ketoisovalerate oxidoreductase common gamma subunit	1108.69	-0.1990	0.1078	-1846	0.0649	0.9994
Saci_1224	Small nuclear ribonucleoprotein homolog	646725	-0.1878	0.1103	-1703	0.0885	0.9994
Saci_1534	Thermopsin	804606	-0.1877	0.1110	-1690	0.0910	0.9994
Saci_2198	Sulfurtransferase	1501.04	-0.1850	0.1068	-1732	0.0832	0.9994
Saci_2251	Pyruvate synthase delta chain	775753	-0.1830	0.1101	-1661	0.0966	0.9994
Saci_2200	Uroporphyrin-III C-methyltransferase	413509	-0.1676	0.0850	-1973	0.0485	0.9994
Saci_0446	Lrs14-like transcriptional regulator	507383	-0.1640	0.1124	-1459	0.1445	0.9994
Saci_2091	Hypothetical protein	695978	-0.1586	0.1099	-1443	0.1489	0.9994
Saci_2090	Rieske Fe-S protein	1259.75	-0.1574	0.1083	-1454	0.1460	0.9994
Saci_2249	Molybdopterin oxidoreductase, iron-sulfur binding subunit	420935	-0.1556	0.1119	-1390	0.1647	0.9994
Saci_1859	CbsB, cytochrome b558-566 subunit B	109019	-0.1518	0.1060	-1432	0.1521	0.9994
Saci_0101	AbrB-family transcriptional regulator	200889	-0.1478	0.1100	-1343	0.1792	0.9994
Saci_2077	Hypothetical protein	321483	-0.1472	0.1126	-1308	0.1909	0.9994
Saci_1828	Transporter protein	792752	-0.1461	0.1012	-1443	0.1489	0.9994
Saci_1861	Cytochrome b	267434	-0.1400	0.1125	-1245	0.2130	0.9994
Saci_2092	Hypothetical protein	316140	-0.1385	0.1126	-1230	0.2185	0.9994
Saci_0843	CopG-family transcriptional regulator	219236	-0.1361	0.1123	-1213	0.2252	0.9994
Saci_2349	Hypothetical protein	306765	-0.1355	0.1126	-1203	0.2289	0.9994
Saci_1267	Hypothetical protein	430336	-0.1343	0.1118	-1201	0.2297	0.9994
