# Supplementary material for: A TetR-family transcription factor regulates fatty acid metabolism in the archaeal model organism Sulfolobus acidocaldarius
Source: Nat Commun. 2019 Apr 4;10:1542. doi: 10.1038/s41467-019-09479-1 (PMC6449355; doi:10.1038/s41467-019-09479-1)
Supplement: Supplementary file 6 — Supplementary Data 3 [file 41467_2019_9479_MOESM6_ESM.xlsx]

## Sheet: Blad1
Supplementary Data 3.
Overview of the FadRSa-lauroyl-CoA interactions identified in the ligand-bound cocrystal structure for one of the subunits (subunit B).
Interactions are defined based on following distances: 2.5-3.5 Å for hydrogen bonds and 2.5-3.9 Å for hydrophobic interactions.
FadRSa residue	FadRSa atom/group	Lauroyl-CoA moiety	Distance (Å)	Type of interaction
Phe68	Cd side chain	Lauroyl chain	3.7	Hydrophobic
	Cd side chain	Lauroyl chain	3.9	Hydrophobic
	Cg side chain	Lauroyl chain	3.9	Hydrophobic
Arg73	NH2 side chain	3’-bound PO4 3’-phosphoadenosine diphosphate group	2.5	Hydrogen bond
	NH2 side chain	3’-bound PO4 3’-phosphoadenosine diphosphate group	2.6	Hydrogen bond
	NH2 side chain	PO4 3’-phosphoadenosine diphosphate group	3.2	Hydrogen bond
Tyr74	Cd side chain	C adenine	3.7	Hydrophobic
	Ce side chain	C adenine	3.4	Hydrophobic
	Ce side chain	C adenine	3.6	Hydrophobic
Lys77	NH2 side chain	PO4 3’-phosphoadenosine diphosphate group	2.7	Hydrogen bond
	NH2 side chain	PO4 3’-phosphoadenosine diphosphate group	3.0	Hydrogen bond
	N backbone	O pantothenic acid	3.5	Hydrogen bond
Thr80	OH side chain	OH pantothenic acid	2.9	Hydrogen bond
Arg86	NH2 side chain	O pantothenic acid	3.0	Hydrogen bond
	NH2 side chain	O pantothenic acid	3.5	Hydrogen bond
Val89	CH3 side chain	C pantothenic acid	3.7	Hydrophobic
Gly93	Ca backbone	C pantothenic acid	3.9	Hydrophobic
	C backbone	C pantothenic acid	3.7	Hydrophobic
Phe97	Cd side chain	Lauroyl chain	3.7	Hydrophobic
	Ce side chain	Lauroyl chain	3.5	Hydrophobic
	Ce side chain	Lauroyl chain	3.9	Hydrophobic
	Cz side chain	Lauroyl chain	3.7	Hydrophobic
	Cz side chain	Lauroyl chain	3.9	Hydrophobic
	Cz side chain	Lauroyl chain	3.9	Hydrophobic
Leu129	CH3 side chain	Lauroyl chain	3.7	Hydrophobic
Arg132	N side chain	PO4 3’-phosphoadenosine diphosphate group	3.3	Hydrogen bond
	N side chain	PO4 3’-phosphoadenosine diphosphate group	3.4	Hydrogen bond
	NH2 side chain	PO4 3’-phosphoadenosine diphosphate group	2.8	Hydrogen bond
	NH2 side chain	PO4 3’-phosphoadenosine diphosphate group	3.3	Hydrogen bond
Tyr133	Cz side chain	C pantothenic acid	3.8	Hydrophobic
	OH side chain	N b-mercapto-ethylamine	3.4	Hydrogen bond
Ala162	CH3 side chain	Lauroyl chain	3.7	Hydrophobic
His163	Ca backbone	Lauroyl chain	3.9	Hydrophobic
	Cb side chain	Lauroyl chain	3.7	Hydrophobic
	Cg side chain	Lauroyl chain	3.7	Hydrophobic
	Cd side chain	Lauroyl chain	3.6	Hydrophobic
