# Supplementary material for: A TetR-family transcription factor regulates fatty acid metabolism in the archaeal model organism Sulfolobus acidocaldarius
Source: Nat Commun. 2019 Apr 4;10:1542. doi: 10.1038/s41467-019-09479-1 (PMC6449355; doi:10.1038/s41467-019-09479-1)
Supplement: Supplementary file 7 — Supplementary Data 4 [file 41467_2019_9479_MOESM7_ESM.xlsx]

## Sheet: Blad1
Supplementary Data 4. Overview of oligonucleotide sequences used in this work.
Oligonucleotide name	Sequence (5′ to 3′)	Purpose
Saci1107_Forw_BamHI	ATATGGATCCAATGATGTATAGGGCT	Forward primer for cloning fadRSa in pET45b
Saci1107_Rev_HindIII	ATATAAGCTTTTACCTTGGTGTTAACATA	Reverse primer for cloning fadRSa in pET45b
ep387	AACTGCAGACAGAAAAGGGAAAGGAATC	Forward primer for cloning fadRSa in pSVA431
ep388	CGGGATCCCATATTTTCTATAATTAAGTCCAAG	Reverse primer for cloning fadRSa in pSVA431
ep389	GGGGTACCCAATGATAGTCGACTCAAAAATC	Forward primer to clone a region upstream of fadRSa in pSVA431
ep390	CAATTACCTTGGTGTTAATTTAGGAGCCCTATAC	Reverse primer to clone a region upstream of fadRSa in pSVA431
ep391	GTATAGGGCTCCTAAATTAACACCAAGGTAATTG	Forward primer to clone a region downstream of fadRSa in pSVA431
ep392	CATGCCATGGCTGTAAGGATTCTCCTTATG	Reverse primer to clone a region downstream of fadRSa in pSVA431
ep397	TAGGAAAGCTGACACTGAAC	Forward primer to check the presence of fadRSa in the genome
ep398	GAAGCTAAATCTGATCCTGC	Reverse primer to check the presence of fadRSa in the genome
ep369	AGGTAGTAGGCAATATAGTAGATG	Forward EMSA primer Saci0229 peak fragment (520 bp in combination with ep370)
ep370	CCAACTACAGGTCTTAAATACAAC	Reverse EMSA primer Saci0229 peak fragment (520 bp in combination with ep369)
ep373	ACTTCCTATAAAGGCACCAC	Forward EMSA primer Saci0568 peak fragment (526 bp in combination with ep374)
ep374	GTCATGAATGCTAAATCCTTTTCAAC	Reverse EMSA primer Saci0568 peak fragment (526 bp in combination with ep373)
ep375	TTCCTCAGTGAACAGTTCAG	Forward EMSA primer Saci2130 peak fragment (499 bp in combination with ep376)
ep376	CCTTCTTCATCAATATCGCTC	Reverse EMSA primer Saci2130 peak fragment (499 bp in combination with ep375)
LL226	AAATTATGCTCCGGCTTGTTT	Forward ChIP-qPCR primer Saci1106 peak fragment
LL227	AAGGTCGGTTCAGTGTCAGC	Reverse ChIP-qPCR primer Saci1106 peak fragment
LL228	ACTACTTGGGGGCAGTTTTG	Forward ChIP-qPCR primer Saci1123 peak fragment
LL229	CTGGCAGACCCGACCTACTA	Reverse ChIP-qPCR primer Saci1123 peak fragment
LL230	GGGAATATTGATCCCTCTGTCA	Forward ChIP-qPCR primer Saci1115 peak fragment
LL231	TTTGCCTAACCATCTCCAATG	Reverse ChIP-qPCR primer Saci1115 peak fragment
DC1304	ATGAGCCCAGAGTTGTTC	Forward ChIP-qPCR and qRT-PCR primer reference (Saci_1336 ORF)
DC1305	CTTCAACGGGCTTTACAC	Reverse ChIP-qPCR and qRT-PCR primer reference (Saci_1336 ORF)
ep190	CGCCCTTTAGAGTGTGGAAG	Forward footprinting + EMSA primer Saci1107 peak fragment (242 bp in combination with ep191)
ep191	GGAGCCCTATACATCACACCACCTTTA	Reverse footprinting + EMSA primer Saci1107 peak fragment (242 bp in combination with ep190)
ep354	CTTCACTCCAAATCCTATTAGGAAAG	Forward footprinting + EMSA primer Saci1106 peak fragment (154 bp in combination with ep355)
ep355	GAACTTTATCAGATCAGAATAGACTC	Reverse footprinting + EMSA primer Saci1106 peak fragment (154 bp in combination with ep354)
ep401	GTTATTAGTTATATCTATAGGATTAGTG	Forward footprinting primer Saci1123 peak fragment (154 bp in combination with ep402)
ep402	CTACTTTCTAATATCACTATATTCACG	Reverse footprinting primer Saci1123 peak fragment (154 bp in combination with ep401)
HM141	ACTACAATGATAGTCGACTCAAAAATCAAGTAGTAAAGGTGGTGT	Forward primer for assembly of 45-bp DNA fragment harboring the fadRSa operator for EMSA and SEC
HM142	ACACCACCTTTACTACTTGATTTTTGAGTCGACTATCATTGTAGT	Reverse primer for assembly of 45-bp DNA fragment harboring the fadRSa operator for EMSA and SEC
HM145	ACTACATAATCAGTTGATTATAATGTCAACTTTATAAAGTGGTGT	Forward primer for assembly of 45-bp DNA fragment harboring the Saci_1123 operator for EMSA and SEC
HM146	ACACCACTTTATAAAGTTGACATTATAATCAACTGATTATGTAGT	Reverse primer for assembly of 45-bp DNA fragment harboring the Saci_1123 operator for EMSA and SEC
HM147	ACTACATAGTCAGTTGATTCTAATGTCAACTTTATAAAGTGGTGT	Forward primer for assembly of 45-bp DNA fragment harboring the mutated Saci_1123 operator for EMSA
HM148	ACACCACTTTATAAAGTTGACATTAGAATCAACTGACTATGTAGT	Reverse primer for assembly of 45-bp DNA fragment harboring the mutated Saci_1123 operator for EMSA
LL51	GGTTAGCCCAAGAGGGTAGC	Forward qRT-PCR primer Saci_1104
LL50	ACAGCATCTCCACCGATTTT	Reverse qRT-PCR primer Saci_1104
LL53	AAAGGACCAACAACGGACTG	Forward qRT-PCR primer Saci_1105
LL52	CAGGCGCAAGTCTGTAGTCA	Reverse qRT-PCR primer Saci_1105
LL55	GGCAATGGAAGTTGGAGGTA	Forward qRT-PCR primer Saci_1106
LL54	TTCAAGAGGCTCTCCCGTTA	Reverse qRT-PCR primer Saci_1106
DS38	GGTGTCTCATGGCCTAAGGA	Forward qRT-PCR primer Saci_1108
DS39	AAATTGCAGGACCTGTGACC	Reverse qRT-PCR primer Saci_1108
DS50	AGGCAATTCAGCTCCTCTGA	Forward qRT-PCR primer Saci_1114
DS51	CTCCTGCAAATCCGAAACTC	Reverse qRT-PCR primer Saci_1114
LL58	GTTCTTCCGCACTCCACATT	Forward qRT-PCR primer Saci_1121
LL59	CGGGGTAAGAAACGACGTAA	Reverse qRT-PCR primer Saci_1121
LL63	CCAGATGGTCCAGGAGAAAA	Forward qRT-PCR primer Saci_1123
LL62	GCCATAGATGAGGCGATGAT	Reverse qRT-PCR primer Saci_1123
LL65	GGCTAAAGAACTTGCCGTTG	Forward qRT-PCR primer Saci_1124
LL64	GGAAATAAGCCTAGGCGATAGA	Reverse qRT-PCR primer Saci_1124
DS86	CCTGAGGGGCACTACGAATA	Forward qRT-PCR primer Saci_2201
DS87	AGGGGGACTATCCCAATGTC	Reverse qRT-PCR primer Saci_2201
DS88	GGCTTAGGAGGGAGCAGAAT	Forward qRT-PCR primer Saci_2202; forward EMSA primer negative control TBP/TFB-binding
DS89	ACTTGCTCCCATGTCCAGTC	Reverse qRT-PCR primer Saci_2202; reverse EMSA primer negative control TBP/TFB-binding
DS90	ATAGGGCACGGAAAGATTGA	Forward qRT-PCR primer Saci_2203
DS91	TGGCGATAAAAAGCCGTAAC	Reverse qRT-PCR primer Saci_2203
Forward 21-mer primer	GTCGACTCAAAAATCAAGTAG	Forward primer FadRSa-DNA cocrystallization (21-mer duplex)
Reverse 21-mer primer	CTACTTGATTTTTGAGTCGAC	Reverse primer FadRSa-DNA cocrystallization (21-mer duplex)
ep415	GGTATAGCCCACATGCTTGGTAAAAG	Forward mutagenic primer fadRSaNdenull
ep416	CTTTTACCAAGCATGTGGGCTATACC	Reverse mutagenic primer fadRSaNdenull
ep411	GGAATTCCATATGATGTATAGGGCTCC	Forward primer for cloning fadRSaNdenull in pET24a
ep412	CCGCTCGAGCCTTGGTGTTAACATATTTTC	Reverse primer for cloning fadRSaNdenull in pET24a
DS136	ACTAGTATAGCAGATATTACAAGTAAGG	Forward mutagenic primer fadRSaN37A
DS139	CCTTACTTGTAATATCTGCTATACTAGT	Reverse mutagenic primer fadRSaN37A
ep424	CTGGAGTTGCTGCTGGTCTTTTC	Forward mutagenic primer fadRSaY47A
ep425	GAAAAGACCAGCAGCAACTCCAG	Reverse mutagenic primer fadRSaY47A
HM075	AAGTAAGGCTGGAGTTGCTTATGCTCTTTT	Forward mutagenic primer fadRSaG48A
HM076	AAAAGAGCATAAGCAACTCCAGCCTTACTT	Reverse mutagenic primer fadRSaG48A
DS137	GTCTTTTCGCATTTTACTTTAAGAGTAAGC	Forward mutagenic primer fadRSaY51A
DS140	GCTTACTCTTAAAGTAAAATGCGAAAGAC	Reverse mutagenic primer fadRSaY51A
ep426	GGTCTTTTCTACTTTGCCTTTAAGAG	Forward mutagenic primer fadRSaY53A
ep427	CTCTTAAAGGCAAAGTAGAAAAGACC	Reverse mutagenic primer fadRSaY53A
ep417	CAGAAATATGGCATATTATTTGAAAACATATAC	Forward mutagenic primer fadRSaR73A
ep418	GTATATGTTTTCAAATAATATGCCATATTTCTG	Reverse mutagenic primer fadRSaR73A
HM017	AACCTAGACAGTGCCATTGATGTGGAAAAAGTAGGA	Forward mutagenic primer fadRSaR86A
HM018	TCCTACTTTTTCCACATCAATGGCACTGTCTAGGTT	Reverse mutagenic primer fadRSaR86A
ep430	CTTGGAGTGGGCGAACGAG	Forward mutagenic primer fadRSaM101A
ep431	CTCGTTCGCCCACTCCAAG	Reverse mutagenic primer fadRSaM101A
